# Supplementary material for: Association between Genetic Polymorphism of SCN1A, GABRA1 and ABCB1 and Drug Responsiveness in Vietnamese Epileptic Children
Source: Medicina (Kaunas). 2024 Apr 16;60(4):637. doi: 10.3390/medicina60040637 (PMC11052159; doi:10.3390/medicina60040637)
Supplement: Supplementary file 1 [file medicina-60-00637-s001.zip]

Archive with 1 entries (1 files):
- medicina-2924550-supplementary.pdf
